# Supplementary material for: JEDi: java essential dynamics inspector — a molecular trajectory analysis toolkit
Source: BMC Bioinformatics. 2021 May 1;22:226. doi: 10.1186/s12859-021-04140-5 (PMC8088583; doi:10.1186/s12859-021-04140-5)
Supplement: Supplementary file 2 — Additional file 2. Supplemental Images: ZIP Archive of MPEG Movies [file 12859_2021_4140_MOESM2_ESM.zip]

Archive with 10 entries (10 files):
- essendyn_cartoon.mp4
- essendyn_sticks.mp4
- mode1_cartoon.mp4
- mode1_sticks.mp4
- mode2_cartoon.mp4
- mode2_sticks.mp4
- sparsification.mp4
- splitCOR.mp4
- splitCOV.mp4
- splitPCOR.mp4
